# Supplementary material for: LXRα/SCD1-Mediated Endoplasmic Reticulum-Mitochondria Crosstalk in Inhibiting Neuronal Ferroptosis after Spinal Cord Injury
Source: Research (Wash D C). 2026 Feb 10;9:1077. doi: 10.34133/research.1077 (PMC13274629; doi:10.34133/research.1077)
Supplement: Supplementary 1 — Figs. S1 to S6 [file research.1077.f1.zip]

Archive with 7 entries (7 files):
- figureS1.tif
- figureS2.tif
- figureS3.tif
- figureS4.tif
- figureS5.tif
- figureS6.tif
- supplementary_materials.docx
